# Supplementary material for: Symbol-value association and discrimination in the archerfish
Source: PLoS One. 2017 Apr 5;12(4):e0174044. doi: 10.1371/journal.pone.0174044 (PMC5381781; doi:10.1371/journal.pone.0174044)
Supplement: S1 Data — One line correspond to a session for tabs 1–6 and first part of tab 7. Second part of tab 7 contains the details of each session. Tab 8 contains the number of shot during the last session as well as the reaction times. (XLSX) [file pone.0174044.s001.xlsx]

## Sheet: Natural preference
	Triangle	Square	Circle	Total
Fish 1	125	30	25	180
Fish 2	4	19	59	82
Fish 3	89	31	20	140
Fish 4	119	112	29	260
Fish 5	191	65	28	284
Fish 6	81	27	13	121
Fish 7	227	48	1	276
Fish 8	110	77	54	241
Fish 9	68	44	31	143
Fish 10	52	53	71	176
Fish 11	73	72	89	234
Fish 12	149	55	49	253

## Sheet: Learning
Fish 1		Fish 2		Fish 3
Triangle	Circle	Triangle	Square	Triangle	Circle
45	9	22	14	35	1
28	8	25	11	35	1
24	12	17	19	35	1
8	27	22	14	32	4
10	25	22	14	20	16
6	29	18	18	14	21
		15	21	12	24
		14	22	7	28
		13	23	1	37
		11	25	3	33
		6	28
		9	27
		8	28
		12	24

## Sheet: Extinction
Fish 1		Fish 2		Fish 3
Triangle	Circle	Triangle	Square	Triangle	Circle
10	27	10	26	1	35
8	28	10	26	0	36
15	21	10	26	10	26
31	5	23	13	25	11
28	8	26	10	35	1
28	8	22	14	34	2
		21	15
		28	8

## Sheet: 1 vs 3
Fish 1		Fish 3		Fish 4		Fish 5		Fish 6
Correct	Total	Correct	Total	Correct	Total	Correct	Total	Correct	Total
1	35	1	36	3	36	3	36	0	25
3	36	2	36	2	36	3	36	3	26
10	35	0	36	0	36	0	36	6	25
13	36	5	36	0	36	0	36	17	25
14	36	2	36	3	36	0	36	11	14
21	36	16	36	0	36	0	36	12	17
23	31	11	36	3	36	23	35	11	17
22	36	13	36	8	36	18	36	8	10
21	35	16	36	14	31	28	34	14	18
23	36	22	36	26	30	21	29	10	11
10	14	24	36	32	35	26	36
24	36	25	36	13	18	27	36
		26	36	11	12	31	36
		29	36	17	17	32	36
		23	35	17	26	29	33
				18	20	26	34

## Sheet: 2 vs 4
Fish 1		Fish 3		Fish 4		Fish 7		Fish 8
Correct	Total	Correct	Total	Correct	Total	Correct	Total	Correct	Total
5	24	17	36	5	21	3	36	4	33
8	24	7	36	8	25	12	36	4	28
2	24	10	36	4	25	11	26	8	21
3	24	9	36	12	25	15	36	10	29
8	36	12	36	17	36	16	36	9	30
7	35	16	36	15	24	34	36	9	31
11	36	10	36	13	26	22	32	7	23
14	34	19	36	15	26	5	18	12	17
17	32	20	36	20	25	12	20	12	20
21	34	24	36	20	22	9	11	12	26
18	26	21	35	22	25	5	5	15	22
17	24	14	17	14	26	19	35	8	16
21	31	14	21	18	20	4	8	11	20
19	27	18	21	22	27	15	24	16	24
		18	32	13	27	14	20	15	25
		21	29	23	32	19	29	14	23
		19	24	8	16	22	29	13	31
		13	22	17	20	5	7	8	17
		30	35	12	13	12	16	14	30
		25	33	13	16	16	21	15	28
				20	21	17	20	13	21
				25	31	17	20	16	32
				23	29			19	31
				19	27			17	30
				26	34			18	31
								16	29
								19	34
								18	30
								21	32
								18	28
								22	29
								23	29
								19	27
								26	34

## Sheet: 3 vs 4
Fish 4		Fish 8		Fish 9		Fish 10		Fish 11
Correct	Total	Correct	Total	Correct	Total	Correct	Total	Correct	Total
5	36	10	26	0	36	2	25	3	21
2	32	13	24	0	27	6	25	7	21
5	30	17	28	0	26	8	23	9	15
10	23	14	25	0	23	6	21	13	19
11	24	10	26	15	27	12	20	13	20
16	22	17	27	17	33	10	19	14	18
18	33	14	26	23	35	9	23	12	18
16	31	11	26	18	31	16	21	14	18
13	22	15	26	13	35	8	15	14	17
20	30	15	28	8	35	13	25	13	22
21	26	14	32	10	36	19	29	12	22
21	30			8	36	10	30	10	21
23	31			10	32	9	25	10	22
26	32			12	34	16	27	11	19
24	27			13	36	13	35	15	20
				12	22	18	31	12	22
				13	36	16	31	14	20
				12	22	15	32	15	22
				15	31			15	25
				17	31			10	20
				7	13
				14	22
				26	36
				19	36
				17	36
				19	36
				21	36
				22	36
				20	35
				18	33

## Sheet: 1,2,3
Fish 4		Fish 11		Fish 12			Fish 4										Fish 11											Fish 12	Fish 12
Correct	Total	Correct	Total	Correct	Total			Correct	Wrong	Total	% Correct		3shapes	%			3.07		Correct	Wrong	Total	% Correct		3shapes					5.07		Correct	Wrong	Total	% Correct		3shapes
16	35	13	22	14	32		Tri-Sq	4	4	8	50	Triangle	2	16.6667				Tri-Sq	3	2	5	60	Triangle	0	0					Tri-Sq	4	3	7	57.1429	Triangle	4	36.3636
11	35	13	26	24	33		Tri-Cir	6	1	7	85.7143	Square	6	50				Tri-Cir	4	2	6	66.6667	Square	3	50					Tri-Cir	4	3	7	57.1429	Square	5	45.4545
21	35	15	29	25	33		Sq-Cir	2	6	8	25	Circle	4	33.3333				Sq-Cir	3	2	5	60	Circle	3	50					Sq-Cir	4	3	7	57.1429	Circle	2	18.1818
15	35	15	26	18	23			12	11	23	52.1739	Total	12						10	6	16	62.5	Total	6							12	9	21	57.1429	Total	11
26	36	15	31	25	33			Correct	Wrong	Total	% Correct		3shapes				2016-07-05		Correct	Wrong	Total	% Correct		3shapes					2016-07-10		Correct	Wrong	Total	% Correct		3shapes
25	36	14	25	24	36		Tri-Sq	4	4	8	50	Triangle	4	36.3636				Tri-Sq	3	3	6	50	Triangle	1	14.2857					Tri-Sq	7	1	8	87.5	Triangle	2	18.1818
26	36	15	24	21	36		Tri-Cir	1	7	8	12.5	Square	5	45.4545				Tri-Cir	3	3	6	50	Square	3	42.8571					Tri-Cir	4	3	7	57.1429	Square	2	18.1818
24	36	15	26	22	36		Sq-Cir	4	4	8	50	Circle	2	18.1818				Sq-Cir	4	3	7	57.1429	Circle	3	42.8571					Sq-Cir	6	1	7	85.7143	Circle	7	63.6364
25	36	16	25	24	36			9	15	24	37.5	Total	11						10	9	19	52.6316	Total	7							17	5	22	77.2727	Total	11
25	36	12	21	21	36			Correct	Wrong	Total	% Correct		3shapes				2016-07-07		Correct	Wrong	Total	% Correct		3shapes					13/07		Correct	Wrong	Total	% Correct		3shapes
26	36	14	19	19	36		Tri-Sq	5	3	8	62.5	Triangle	3	25				Tri-Sq	4	3	7	57.1429	Triangle	2	25					Tri-Sq	3	3	6	50	Triangle	1	8.33333
24	35	13	19	24	36		Tri-Cir	6	2	8	75	Square	3	25				Tri-Cir	4	3	7	57.1429	Square	3	37.5					Tri-Cir	7	1	8	87.5	Square	1	8.33333
28	36	12	24	14	36		Sq-Cir	4	3	7	57.1429	Circle	6	50				Sq-Cir	4	3	7	57.1429	Circle	3	37.5					Sq-Cir	5	2	7	71.4286	Circle	10	83.3333
		14	19	23	36			15	8	23	65.2174	Total	12						12	9	21	57.1429	Total	8							15	6	21	71.4286	Total	12
		8	13	20	36			Correct	Wrong	Total	% Correct		3shapes				2016-07-10		Correct	Wrong	Total	% Correct		3shapes					14/07		Correct	Wrong	Total	% Correct		3shapes
		17	25	25	34		Tri-Sq	4	4	8	50	Triangle	1	8.33333				Tri-Sq	4	3	7	57.1429	Triangle	0	0					Tri-Sq	2	3	5	40	Triangle	1	12.5
		17	23	25	36		Tri-Cir	3	4	7	42.8571	Square	8	66.6667				Tri-Cir	3	3	6	50	Square	4	57.1429					Tri-Cir	5	0	5	100	Square	0	0
							Sq-Cir	5	3	8	62.5	Circle	3	25				Sq-Cir	5	1	6	83.3333	Circle	3	42.8571					Sq-Cir	4	1	5	80	Circle	7	87.5
								12	11	23	52.1739	Total	12						12	7	19	63.1579	Total	7							11	4	15	73.3333	Total	8
								Correct	Wrong	Total	% Correct		3shapes				2016-07-13		Correct	Wrong	Total	% Correct		3shapes					17/07		Correct	Wrong	Total	% Correct		3shapes
							Tri-Sq	5	3	8	62.5	Triangle	1	8.33333				Tri-Sq	4	4	8	50	Triangle	0	0					Tri-Sq	6	1	7	85.7143	Triangle	3	30
							Tri-Cir	8	0	8	100	Square	4	33.3333				Tri-Cir	6	2	8	75	Square	5	62.5					Tri-Cir	7	1	8	87.5	Square	1	10
							Sq-Cir	6	2	8	75	Circle	7	58.3333				Sq-Cir	2	5	7	28.5714	Circle	3	37.5					Sq-Cir	6	2	8	75	Circle	6	60
								19	5	24	79.1667	Total	12						12	11	23	52.1739	Total	8							19	4	23	82.6087	Total	10
								Correct	Wrong	Total	% Correct		3shapes				2016-07-17		Correct	Wrong	Total	% Correct		3shapes							Correct	Wrong	Total	% Correct		3shapes
							Tri-Sq	7	1	8	87.5	Triangle	0	0				Tri-Sq	3	3	6	50	Triangle	2	28.5714				19/7	Tri-Sq	7	1	8	87.5	Triangle	4	33.3333
							Tri-Cir	6	2	8	75	Square	5	41.6667				Tri-Cir	3	3	6	50	Square	1	14.2857					Tri-Cir	6	2	8	75	Square	2	16.6667
							Sq-Cir	5	3	8	62.5	Circle	7	58.3333				Sq-Cir	4	2	6	66.6667	Circle	4	57.1429					Sq-Cir	5	3	8	62.5	Circle	6	50
								18	6	24	75	Total	12						10	8	18	55.5556	Total	7							18	6	24	75	Total	12
								Correct	Wrong	Total	% Correct		3shapes				2016-07-19		Correct	Wrong	Total	% Correct		3shapes							Correct	Wrong	Total	% Correct		3shapes
							Tri-Sq	6	2	8	75	Triangle	1	8.33333				Tri-Sq	3	3	6	66.6667	Triangle	0	0				20/7	Tri-Sq	6	2	8	75	Triangle	3	25
							Tri-Cir	8	0	8	100	Square	3	25				Tri-Cir	4	2	6	66.6667	Square	2	33.3333					Tri-Cir	4	4	8	50	Square	4	33.3333
							Sq-Cir	4	4	8	50	Circle	8	66.6667				Sq-Cir	4	2	6	66.6667	Circle	4	66.6667					Sq-Cir	6	2	8	75	Circle	5	41.6667
								18	6	24	75	Total	12						12	9	18	66.6667	Total	6							16	8	24	66.6667	Total	12
								Correct	Wrong	Total	% Correct		3shapes				2016-07-22		Correct	Wrong	Total	% Correct		3shapes					24/7		Correct	Wrong	Total	% Correct		3shapes
							Tri-Sq	6	2	8	75	Triangle	0	0				Tri-Sq	3	3	6	50	Triangle	2	28.5714					Tri-Sq	5	3	8	62.5	Triangle	4	33.3333
							Tri-Cir	5	3	8	62.5	Square	3	25				Tri-Cir	5	2	7	71.4286	Square	2	28.5714					Tri-Cir	4	4	8	50	Square	0	0
							Sq-Cir	4	4	8	50	Circle	9	75				Sq-Cir	4	2	6	66.6667	Circle	3	42.8571					Sq-Cir	5	3	8	62.5	Circle	8	66.6667
								15	9	24	62.5	Total	12						12	7	19	63.1579	Total	7							14	10	24	58.3333	Total	12
								Correct	Wrong	Total	% Correct		3shapes				24/07		Correct	Wrong	Total	% Correct		3shapes					26/7		Correct	Wrong	Total	% Correct		3shapes
							Tri-Sq	7	1	8	87.5	Triangle	1	8.33333				Tri-Sq	4	3	7	57.1429	Triangle	0	0					Tri-Sq	4	4	8	37.5	Triangle	0	0
							Tri-Cir	8	0	8	100	Square	4	33.3333				Tri-Cir	4	2	6	66.6667	Square	2	33.3333					Tri-Cir	6	2	8	62.5	Square	3	25
							Sq-Cir	3	5	8	37.5	Circle	7	58.3333				Sq-Cir	4	2	6	66.6667	Circle	4	66.6667					Sq-Cir	5	3	8	87.5	Circle	9	75
								18	6	24	75	Total	12						12	7	19	63.1579	Total	6							15	9	24	62.5	Total	12
								Correct	Wrong	Total	% Correct		3shapes				26/7		Correct	Wrong	Total	% Correct		3shapes					28/7		Correct	Wrong	Total	% Correct		3shapes
							Tri-Sq	6	2	8	75	Triangle	2	16.6667				Tri-Sq	3	2	5	60	Triangle	2	33.3333					Tri-Sq	3	6	9	33.3333	Triangle	2	22.2222
							Tri-Cir	7	1	8	87.5	Square	3	25				Tri-Cir	4	1	5	80	Square	2	33.3333					Tri-Cir	5	4	9	55.5556	Square	1	11.1111
							Sq-Cir	5	3	8	62.5	Circle	7	58.3333				Sq-Cir	3	2	5	60	Circle	2	33.3333					Sq-Cir	7	2	9	77.7778	Circle	6	66.6667
								18	6	24	75	Total	12						10	5	15	66.6667	Total	6							15	12	27	55.5556	Total	9
								Correct	Wrong	Total	% Correct		3shapes				28/7		Correct	Wrong	Total	% Correct		3shapes					2016-07-31		Correct	Wrong	Total	% Correct		3shapes
							Tri-Sq	7	1	8	87.5	Triangle	4	33.3333				Tri-Sq	3	2	5	60	Triangle	0	0					Tri-Sq	3	5	8	37.5	Triangle	1	8.33333
							Tri-Cir	8	0	8	100	Square	2	16.6667				Tri-Cir	3	1	4	75	Square	2	40					Tri-Cir	5	3	8	62.5	Square	3	25
							Sq-Cir	5	3	8	62.5	Circle	6	50				Sq-Cir	5	0	5	100	Circle	3	60					Sq-Cir	3	5	8	37.5	Circle	8	66.6667
								20	4	24	83.3333	Total	12						11	3	14	78.5714	Total	5							11	13	24	45.8333	Total	12
								Correct	Wrong	Total	% Correct		3shapes				2016-08-02		Correct	Wrong	Total	% Correct		3shapes					2016-08-01		Correct	Wrong	Total	% Correct		3shapes
							Tri-Sq	6	2	8	75	Triangle	0	0				Tri-Sq	2	2	4	50	Triangle	0	0					Tri-Sq	4	4	8	50	Triangle	2	16.6667
							Tri-Cir	7	1	8	87.5	Square	5	45.4545				Tri-Cir	3	2	5	60	Square	1	20					Tri-Cir	5	3	8	62.5	Square	1	8.33333
							Sq-Cir	5	3	8	62.5	Circle	6	54.5455				Sq-Cir	4	1	5	80	Circle	4	80					Sq-Cir	6	2	8	75	Circle	9	75
								18	6	24	75	Total	11						9	5	14	64.2857	Total	5							15	9	24	62.5	Total	12
								Correct	Wrong	Total	% Correct		3shapes				2016-08-04		Correct	Wrong	Total	% Correct		3shapes					2016-08-04		Correct	Wrong	Total	% Correct		3shapes
							Tri-Sq	6	2	8	75	Triangle	0	0				Tri-Sq	3	3	6	50	Triangle	1	16.6667					Tri-Sq	2	6	8	25	Triangle	2	16.6667
							Tri-Cir	8	0	8	100	Square	3	25				Tri-Cir	4	3	7	57.1429	Square	2	33.3333					Tri-Cir	2	6	8	25	Square	4	33.3333
							Sq-Cir	5	3	8	62.5	Circle	9	75				Sq-Cir	2	3	5	40	Circle	3	50					Sq-Cir	4	4	8	50	Circle	6	50
								19	5	24	79.1667	Total	12						9	9	18	50	Total	6							8	16	24	33.3333	Total	12
																	2016-08-07		Correct	Wrong	Total	% Correct		3shapes					2016-08-07		Correct	Wrong	Total	% Correct		3shapes
																		Tri-Sq	3	1	4	75	Triangle	0	0					Tri-Sq	2	6	8	25	Triangle	2	16.6667
																		Tri-Cir	2	2	4	50	Square	1	20					Tri-Cir	6	2	8	75	Square	0	0
																		Sq-Cir	5	1	6	83.3333	Circle	4	80					Sq-Cir	5	3	8	62.5	Circle	10	83.3333
																			10	4	14	71.4286	Total	5							13	11	24	54.1667	Total	12
																	2016-08-09		Correct	Wrong	Total	% Correct		3shapes					2016-08-09		Correct	Wrong	Total	% Correct		3shapes
																		Tri-Sq	3	0	3	100	Triangle	1	33.3333					Tri-Sq	2	6	8	25	Triangle	1	8.33333
																		Tri-Cir	1	3	4	25	Square	0	0					Tri-Cir	6	2	8	75	Square	2	16.6667
																		Sq-Cir	2	1	3	66.6667	Circle	2	66.6667					Sq-Cir	3	5	8	37.5	Circle	9	75
																			6	4	10	60	Total	3							11	13	24	45.8333	Total	12
																	2016-08-12		Correct	Wrong	Total	% Correct		3shapes					2016-08-12		Correct	Wrong	Total	% Correct		3shapes
																		Tri-Sq	4	3	7	57.1429	Triangle	1	14.2857					Tri-Sq	4	4	8	50	Triangle	1	8.33333
																		Tri-Cir	3	2	5	60	Square	1	14.2857					Tri-Cir	6	1	7	85.7143	Square	1	8.33333
																		Sq-Cir	5	1	6	83.3333	Circle	5	71.4286					Sq-Cir	5	2	7	71.4286	Circle	10	83.3333
																			12	6	18	66.6667	Total	7							15	7	22	68.1818	Total	12
																	2016-08-14		Correct	Wrong	Total	% Correct		3shapes					2016-08-14		Correct	Wrong	Total	% Correct		3shapes
																		Tri-Sq	3	2	5	60	Triangle	0	0					Tri-Sq	4	4	8	50	Triangle	3	25
																		Tri-Cir	4	2	6	66.6667	Square	1	16.6667					Tri-Cir	6	2	8	75	Square	0	0
																		Sq-Cir	5	1	6	83.3333	Circle	5	83.3333					Sq-Cir	6	2	8	75	Circle	9	75
																			12	5	17	70.5882	Total	6							16	8	24	66.6667	Total	12
																	2016-08-18		Correct	Wrong	Total	% Correct		3shapes					2016-08-18		Correct	Wrong	Total	% Correct		3shapes
																		Tri-Sq	3	2	5	60	Triangle	2	25					Tri-Sq	3	5	8	37.5	Triangle	3	25
																		Tri-Cir	4	3	7	57.1429	Square	2	25					Tri-Cir	5	3	8	62.5	Square	0	0
																		Sq-Cir	4	2	6	66.6667	Circle	4	50					Sq-Cir	4	4	8	50	Circle	9	75
																			11	7	18	61.1111	Total	8							12	12	24	50	Total	12
																	2016-08-21		Correct	Wrong	Total	% Correct		3shapes					2016-08-21		Correct	Wrong	Total	% Correct		3shapes
																		Tri-Sq	4	3	7	57.1429	Triangle	0	0					Tri-Sq	5	2	7	71.4286	Triangle	0	0
																		Tri-Cir	4	3	7	57.1429	Square	2	33.3333					Tri-Cir	6	1	7	85.7143	Square	1	9.09091
																		Sq-Cir	3	2	5	60	Circle	4	66.6667					Sq-Cir	3	5	8	37.5	Circle	10	90.9091
																			11	8	19	57.8947	Total	6							14	8	22	63.6364	Total	11
																	2016-08-23		Correct	Wrong	Total	% Correct		3shapes
																		Tri-Sq	2	3	5	40	Triangle	0	0
																		Tri-Cir	4	2	6	66.6667	Square	2	33.3333
																		Sq-Cir	3	2	5	60	Circle	4	66.6667
																			9	7	16	56.25	Total	6
																	2016-08-25		Correct	Wrong	Total	% Correct		3shapes
																		Tri-Sq	2	3	5	40	Triangle	0	0
																		Tri-Cir	3	3	6	50	Square	1	16.6667
																		Sq-Cir	4	2	6	66.6667	Circle	5	83.3333
																			9	8	17	52.9412	Total	6
																	2016-08-28		Correct	Wrong	Total	% Correct		3shapes
																		Tri-Sq	4	2	6	66.6667	Triangle	1	16.6667
																		Tri-Cir	5	2	7	71.4286	Square	0	0
																		Sq-Cir	6	1	7	85.7143	Circle	5	83.3333
																			15	5	20	75	Total	6
																	2016-09-01		Correct	Wrong	Total	% Correct		3shapes
																		Tri-Sq	4	2	6	66.6667	Triangle	1	14.2857
																		Tri-Cir	4	3	7	57.1429	Square	1	14.2857
																		Sq-Cir	4	2	6	66.6667	Circle	5	71.4286
																			12	7	19	63.1579	Total	7
																	2016-09-04		Correct	Wrong	Total	% Correct		3shapes
																		Tri-Sq	2	3	5	40	Triangle	0	0
																		Tri-Cir	4	2	6	66.6667	Square	2	40
																		Sq-Cir	5	1	6	83.3333	Circle	3	60
																			11	6	17	64.7059	Total	5
																			Correct	Wrong	Total	% Correct		3shapes
																	2016-09-09	Tri-Sq	3	3	6	50	Triangle	3	50
																		Tri-Cir	4	2	6	66.6667	Square	0	0
																		Sq-Cir	4	2	6	66.6667	Circle	3	50
																			11	7	18	61.1111	Total	6
																	2016-09-13		Correct	Wrong	Total	% Correct		3shapes
																		Tri-Sq	2	2	4	50	Triangle	2	40
																		Tri-Cir	4	1	5	80	Square	1	20
																		Sq-Cir	2	1	3	66.6667	Circle	2	40
																			8	4	12	66.6667	Total	5

## Sheet: RT
1 vs 3	Triangle	mean RT(tri)	Circle	mean RT(cir)	total shot	Mean RT
Fish 1	14	11.18	21	3.93143	35	6.83086
Fish 3	10	3.98	25	3.9024	35	3.92457
Fish 4	2	16.12	17	9.59059	19	10.2779
Fish 5	7	3.12	28	6.66286	35	5.95429
Fish 6	1	15.16	10	17.048	11	16.8764
					135
2 vs 4	Triangle	mean RT(tri)	Circle	mean RT(cir)	total shot	Mean RT
Fish 1	8	20.125	19	15.7747	27	17.0637
Fish 3	10	7.924	24	8.705	34	8.47529
Fish 4	4	6.32	23	20.553	27	18.4444
Fish 7	1	27.04	16	29.86	17	29.6941
Fish 8	16	11.68	13	9.57538	29	10.7366
					134
3 vs 4	Triangle	mean RT(tri)	Circle	mean RT(cir)	total shot	Mean RT
Fish 4	15	34.56	18	22.0978	33	27.7624
Fish 8	3	63.2933	23	22.9583	26	27.6123
Fish 9	8	12.305	16	9.6875	24	10.56
Fish 10	20	9.592	15	9.032	35	9.352
Fish 11	10	14.044	11	13.1927	21	13.5981
					139
1,2,3	Fish 4		Fish 11		Fish 12
	Final average RT	Nb shots	Final average RT	Nb shots	Final average RT	Nb shots
1 vs 3	9.41143	7	17.712	5	26.7657	7
1 vs 2	33.215	8	44.99	4	43.9667	6
2 vs 3	15.7956	9	15.23	4	39.625	8
1,2,3	12.4473	11	21.8978	9	17.3244	9
